# Supplementary material for: A Platform Integrating Biophysical and Biochemical Stimuli to Enhance Differentiation and Maturation of Cardiomyocyte Subtypes Derived from Human Induced Pluripotent Stem Cells
Source: J Cardiovasc Dev Dis. 2025 Feb 4;12(2):56. doi: 10.3390/jcdd12020056 (PMC11856794; doi:10.3390/jcdd12020056)
Supplement: Supplementary file 1 [file jcdd-12-00056-s001.zip]

Archive with 1 entries (1 files):
- jcdd-3368901-supplementary.avi
